# Supplementary material for: Small Heat Shock Protein (sHsp22.98) from Trialeurodes vaporariorum Plays Important Role in Apple Scar Skin Viroid Transmission
Source: Viruses. 2023 Oct 9;15(10):2069. doi: 10.3390/v15102069 (PMC10611230; doi:10.3390/v15102069)
Supplement: Supplementary file 1 [file viruses-15-02069-s001.zip]

Archive with 1 entries (1 files):
- viruses-2519129-supplementary.pdf
